# Supplementary material for: The Targeted Maximum Likelihood estimation to estimate the causal effects of the previous tuberculosis treatment in Multidrug-resistant tuberculosis in Sudan
Source: PLoS One. 2023 Jan 17;18(1):e0279976. doi: 10.1371/journal.pone.0279976 (PMC9844833; doi:10.1371/journal.pone.0279976)
Supplement: S1 File — (CSV) [file pone.0279976.s001.csv]

w1	w2	w3	w4	w5	w6	A	Y
2	35	4	1	5	0	1	1
3	60	1	1	1.5	0	1	1
0	70	5	0	1	2	0	1
3	18	5	0	1	2	0	1
3	36	3	1	5	2	1	1
5	24	1	1	1	2	1	1
4	24	5	0	1.5	0	0	1
5	24	1	1	3	1	1	1
0	54	1	1	1	2	1	1
3	61	1	1	0.5	2	1	1
4	24	5	0	1	1	0	1
3	25	5	0	6	1	1	1
3	58	5	0	0.15	1	1	1
2	50	5	0	1	0	0	1
2	21	5	0	1.5	2	0	1
3	18	1	1	1	2	1	1
1	32	5	0	3	1	1	1
2	28	5	0	2	2	0	1
5	32	5	0	1.5	0	0	1
5	22	5	0	2	0	1	1
0	70	1	1	4	0	1	1
4	40	5	0	1	2	1	1
3	33	5	0	1	1	1	1
3	75	5	0	1.5	0	0	1
5	34	2	1	3	1	1	1
0	32	5	0	1	1	0	1
3	55	5	0	4	1	1	1
5	26	5	0	3	1	0	1
2	50	5	0	2.5	0	1	1
3	19	5	0	1	2	1	1
2	51	5	0	1.25	1	1	1
5	32	5	0	3	1	1	1
2	25	2	1	2.5	2	1	1
2	42	5	0	0.5	2	1	1
5	18	1	1	1	2	1	1
4	20	5	0	2	2	1	1
2	30	2	1	4	2	1	1
2	37	5	0	3	1	1	1
2	40	1	1	1.5	1	1	1
3	44	5	0	0.5	1	1	1
5	22	5	0	1.5	1	1	1
3	24	3	1	0.5	1	1	1
3	26	5	0	1	1	1	1
5	25	5	0	1	1	1	1
5	25	5	0	2.5	2	1	1
5	23	2	1	3	2	1	1
3	53	2	1	1.5	1	1	1
4	32	5	0	1.5	0	1	1
3	40	1	1	2	2	1	1
4	28	5	0	0.5	1	1	1
0	35	5	0	3	1	1	1
5	24	5	0	2	0	1	1
5	24	1	1	1	1	1	1
1	38	5	0	1.5	1	1	1
3	22	5	0	7	2	1	1
1	41	1	1	2	1	0	1
5	23	5	0	2	2	0	1
2	26	1	1	1.5	2	1	1
3	58	5	0	0.5	1	1	1
4	24	5	0	3	2	1	1
2	21	1	1	3	2	0	1
3	42	4	1	2	1	1	1
5	53	5	0	2	1	0	1
5	22	5	0	1	1	1	1
5	27	5	0	1	2	0	1
0	45	1	1	10	1	1	1
2	47	1	1	1.5	1	1	1
2	45	5	0	0.75	1	0	1
3	31	5	0	1	1	0	1
2	23	5	0	1	1	0	1
3	35	1	1	1.5	0	1	1
5	27	5	0	1	1	0	1
5	38	1	1	1	0	1	1
2	22	2	1	0.5	1	1	1
2	24	5	0	2	1	1	1
5	24	5	0	1.5	2	1	1
3	51	1	1	1	1	1	1
2	18	5	0	6	2	0	1
2	29	1	1	0.5	1	1	1
2	22	5	0	12	2	0	1
2	30	3	1	1.5	1	1	1
3	32	3	1	1	0	1	1
4	24	5	0	1	2	1	1
2	18	5	0	1.25	2	1	1
0	60	5	0	1	1	0	1
1	36	1	1	1	1	1	1
0	60	5	0	0.5	1	0	1
5	27	5	0	1	1	1	1
2	28	1	1	0.5	1	1	1
1	33	5	0	3	1	0	1
5	28	5	0	1	1	0	1
2	25	3	1	1.5	1	1	1
5	34	5	0	1	1	1	1
2	53	5	0	6	1	0	1
5	19	5	0	1	2	1	1
2	42	2	1	1	2	1	1
0	25	5	0	2	1	0	1
2	35	2	1	1.5	1	1	1
0	27	5	0	2	2	0	1
3	36	5	0	1	2	1	1
3	24	5	0	15	2	1	1
5	41	5	0	1.5	1	0	1
1	34	1	1	1	1	1	1
2	33	5	0	1	1	0	1
2	53	5	0	2	2	1	1
5	26	2	1	1	1	1	1
2	45	5	0	4	2	1	1
2	29	5	0	2	1	1	1
3	48	5	0	1.5	1	0	1
2	60	5	0	0.33	1	1	1
2	32	1	1	0.33	1	1	1
2	27	5	0	1.5	2	1	1
2	25	2	1	1	1	1	1
5	38	5	0	1	1	1	1
0	21	1	1	1	1	1	1
2	36	5	0	2	2	1	1
2	28	5	0	1	2	0	1
2	64	5	0	2	2	1	1
2	32	5	0	3.5	1	1	1
0	20	5	0	4	2	1	1
2	35	3	1	0.5	1	1	1
2	36	5	0	0.25	1	1	1
2	30	1	1	3	2	1	1
2	36	1	1	1.5	1	1	1
2	36	5	0	1.5	2	0	1
2	25	3	1	4	2	1	1
2	33	5	0	2	1	1	1
3	49	5	0	1	1	1	1
0	50	5	0	1.5	2	1	1
2	35	5	0	0.5	1	1	1
2	28	5	0	2	2	1	1
5	19	5	0	1	2	0	1
2	26	1	1	0.5	1	1	1
2	27	1	1	2	1	1	1
2	32	1	1	0.5	0	1	1
3	18	5	0	1	1	1	1
2	23	5	0	0.5	2	1	1
0	38	5	0	1	1	1	1
5	43	5	0	2	1	1	1
3	32	1	1	1	1	1	1
0	35	5	0	0.5	1	1	1
1	60	5	0	0.5	1	0	1
3	41	5	0	0.25	1	1	1
0	65	5	0	1	2	0	1
2	32	5	0	0.66	1	1	1
5	23	5	0	1	1	0	1
2	33	1	1	0.16	1	1	1
0	55	5	0	0.33	0	0	1
5	21	5	0	1	2	1	1
0	27	5	0	1	1	1	1
3	24	5	0	6	2	1	1
5	22	5	0	6	1	1	1
0	52	5	0	1.5	2	1	1
3	34	5	0	2	1	1	1
5	31	1	1	1	2	1	1
5	30	5	0	2	2	0	1
3	48	5	0	0.16	1	1	1
3	50	5	0	0.25	2	1	1
3	60	5	0	0.5	1	0	1
2	48	5	0	0.5	1	0	1
0	52	1	1	2	2	1	1
3	43	5	0	2	1	1	1
2	24	5	0	0.5	1	1	1
3	42	1	1	0.5	2	1	1
2	34	1	1	4	1	1	1
3	27	1	1	3	2	1	1
0	34	5	0	1	2	1	1
1	50	5	0	1	1	1	1
5	42	5	0	1.5	1	1	1
5	24	2	1	1.5	1	1	1
5	37	5	0	2	1	1	1
2	27	1	1	1.5	1	1	1
2	25	1	1	0.5	1	1	1
1	25	4	1	0.25	1	1	1
3	50	5	0	0.25	2	1	1
3	29	5	0	1	1	0	1
3	18	2	1	1	1	1	1
3	36	4	1	2	2	1	1
3	44	3	1	0.166	1	1	1
2	22	5	0	2	1	1	1
3	38	1	1	0.5	1	1	1
3	28	4	1	5	1	1	1
2	25	1	1	1	0	1	1
0	55	1	1	6	2	1	1
2	21	5	0	3	2	1	1
0	35	5	0	1	1	1	1
2	22	3	1	1	1	1	1
3	18	5	0	1	1	0	1
0	53	5	0	1	1	1	1
5	51	5	0	1	1	1	1
2	40	5	0	8	1	1	1
5	27	5	0	1	1	0	1
5	22	5	0	1	2	0	1
5	28	5	0	1	1	1	1
5	36	5	0	2	1	1	1
2	35	5	0	2	1	1	1
3	27	5	0	75	2	1	1
0	59	5	0	2.5	1	1	1
3	32	1	1	1.5	1	1	1
0	35	5	0	1	1	0	1
0	33	2	1	1	2	1	1
2	45	5	0	1	1	0	1
2	35	1	1	1.5	2	1	1
0	30	5	0	6	1	1	1
0	45	5	0	2.5	1	1	1
2	22	5	0	1	1	1	1
0	32	5	0	2	1	1	1
0	52	5	0	1	1	1	1
0	45	5	0	1.6	1	0	1
2	37	1	1	3	1	1	1
2	38	1	1	1	1	1	1
2	35	2	1	2	1	1	1
2	23	1	1	2	2	1	1
2	19	1	1	0.75	1	1	1
0	45	5	0	0.75	1	1	1
1	38	3	1	3	1	1	1
2	33	5	0	3	1	0	1
0	42	1	1	1.5	1	1	1
1	32	5	0	0.5	1	1	1
1	23	2	1	0.5	1	1	1
1	28	1	1	45	1	1	1
1	50	1	1	3	1	1	1
3	27	5	0	2	1	0	1
1	68	5	0	1	1	1	1
3	40	1	1	1	1	1	1
1	50	1	1	3	1	1	1
3	25	5	0	1	1	0	1
3	43	5	0	1	1	0	1
1	52	2	1	3	1	1	1
3	37	5	0	1	1	0	1
2	46	5	0	2	1	0	1
0	62	2	1	3	1	1	1
3	25	5	0	1	2	0	1
2	20	5	0	2	1	1	1
5	30	1	1	1	2	1	1
0	45	5	0	3	1	0	1
2	19	2	1	2	1	1	1
1	65	3	1	5	1	1	1
2	45	1	1	2	1	1	1
1	40	5	0	5	1	0	1
3	28	5	0	1	1	0	1
1	60	2	1	1.5	1	1	1
5	26	5	0	1	1	0	1
1	35	5	0	1	1	0	1
3	45	1	1	0.5	2	1	1
3	41	5	0	1	1	0	1
1	64	2	1	2	1	1	1
2	65	5	0	1	1	0	1
2	19	5	0	4	1	0	1
3	18	5	0	4	1	0	1
3	20	5	0	3	1	0	1
1	55	1	1	1	1	1	1
3	27	5	0	1	1	0	1
3	24	5	0	1	1	0	1
2	30	2	1	3	1	1	1
1	54	5	0	1	2	1	1
3	50	5	0	0.5	1	0	1
0	50	4	1	4	1	1	1
3	35	5	0	0.5	1	1	1
3	40	5	0	1	1	0	1
2	36	5	0	2.5	1	0	1
5	24	5	0	1	1	0	1
5	24	2	1	4	1	1	1
2	29	5	0	1.5	1	0	1
2	25	5	0	2	1	0	1
2	21	1	1	5	0	1	1
0	68	3	1	1	1	1	1
3	30	5	0	0.45	1	0	1
2	46	5	0	3	0	0	1
2	37	2	1	1	1	1	1
2	26	4	1	4	1	1	1
3	25	5	0	3	1	0	1
1	65	2	1	1	1	1	1
3	38	5	0	1	1	0	1
5	23	5	0	3	1	0	1
3	28	2	1	1	1	1	1
1	55	5	0	3	1	0	1
3	18	5	0	1	1	0	1
5	24	5	0	3	1	0	1
2	28	5	0	1	1	0	1
1	51	2	1	4	1	1	1
3	28	1	1	3	1	1	1
5	22	5	0	0.5	1	0	1
5	52	5	0	1	1	0	1
2	35	5	0	1	1	0	1
3	30	5	0	1.5	1	0	1
2	33	2	1	2	1	1	1
3	26	5	0	1	1	0	1
1	40	5	0	1	1	0	1
3	28	2	1	1	1	1	1
2	41	4	1	0.5	0	1	1
3	28	1	1	1	1	1	1
2	35	5	0	2	1	1	1
1	60	1	1	1	2	1	1
5	32	2	1	0.5	1	1	1
1	27	2	1	1	2	1	1
2	35	1	1	1	1	1	1
3	24	1	1	6	1	1	1
0	75	5	0	2	2	0	1
3	22	2	1	1	1	1	1
1	30	5	0	1	1	1	1
5	33	1	1	1	2	1	1
2	67	5	0	1	1	1	1
2	30	5	0	2	1	1	1
0	55	1	1	1	0	1	1
3	26	5	0	1	2	0	1
3	43	5	0	1	0	0	1
3	21	2	1	1.5	1	1	1
3	27	5	0	0.25	1	1	1
1	32	5	0	0.5	1	1	1
3	34	1	1	2	1	1	1
3	20	2	1	2.5	1	1	1
0	26	5	0	9	2	0	1
3	49	2	1	4	1	1	1
1	23	1	1	2	2	1	1
2	61	1	1	0.5	1	1	1
2	25	5	0	7	2	1	1
0	42	5	0	0.5	1	0	1
2	65	5	0	2	1	1	1
3	45	5	0	2	1	1	1
3	24	5	0	3	1	0	1
5	29	1	1	0.25	0	1	1
2	53	1	1	1	1	1	1
0	47	5	0	1	2	1	1
0	69	5	0	0.75	1	1	1
3	26	1	1	0.25	1	1	1
3	21	5	0	0.25	1	1	1
3	61	5	0	0.5	1	1	1
0	32	5	0	2	1	0	1
3	22	5	0	1	2	1	1
2	58	2	1	1	1	1	1
2	24	5	0	4	2	0	1
0	38	5	0	1	1	1	1
2	32	4	1	5	1	1	1
5	24	5	0	0.25	1	1	1
0	70	5	0	3	1	0	1
2	33	1	1	8	2	1	1
1	22	5	0	0.5	2	1	1
0	25	1	1	1	2	1	1
3	42	5	0	0.25	1	1	1
2	35	1	1	1	2	1	1
5	30	5	0	0.75	2	1	1
5	28	5	0	0.25	2	1	1
0	29	5	0	3	1	0	1
2	28	2	1	1	1	1	1
3	25	5	0	2.5	1	1	1
3	27	5	0	0.15	1	1	1
3	18	5	0	0.25	1	0	1
1	40	5	0	2.5	1	0	1
2	32	2	1	1.5	1	1	1
3	34	1	1	1	1	0	1
5	35	5	0	0.5	1	0	1
2	58	5	0	1	1	0	1
5	34	2	1	3	1	1	1
0	53	5	0	5	1	0	1
3	32	2	1	4	1	1	1
3	24	5	0	3	1	0	1
5	28	5	0	4.5	1	0	1
3	49	1	1	1	1	1	1
5	18	5	0	1	2	0	1
3	38	5	0	1	1	0	1
2	33	2	1	3	1	1	1
2	44	1	1	2.5	1	1	1
0	70	2	1	1	1	1	1
3	36	2	1	3	1	1	1
0	22	5	0	0.5	1	0	1
0	22	1	1	1.5	1	1	1
0	26	5	0	2.5	1	1	1
3	19	2	1	2.5	1	1	1
5	26	5	0	1	1	0	1
0	67	2	1	2.5	1	1	1
5	26	5	0	1	1	0	1
3	35	5	0	1	1	0	1
1	27	1	1	3	1	1	1
3	55	2	1	1	1	1	1
5	32	5	0	1	1	0	1
1	46	4	1	3	1	1	1
3	32	5	0	1.25	1	0	1
2	42	5	0	5	1	1	1
3	27	5	0	3.5	1	0	1
3	32	5	0	1	1	0	1
5	28	2	1	2.5	1	1	1
5	20	5	0	3.5	1	0	1
5	26	5	0	1	1	0	1
0	50	2	1	3	1	1	1
5	25	5	0	2	1	0	1
2	35	5	0	1.75	1	0	1
2	26	5	0	0.25	1	0	1
1	73	5	0	0.5	2	0	1
2	22	1	1	3.5	1	1	1
2	26	5	0	2	1	1	1
2	45	1	1	2	1	1	1
2	32	5	0	2	1	0	1
5	33	5	0	1	2	1	1
0	55	5	0	2	2	0	1
0	35	1	1	1.5	1	1	1
3	19	5	0	3	1	0	1
2	33	2	1	5	1	1	1
5	20	5	0	1	2	0	1
5	48	5	0	0.5	1	0	1
3	38	2	1	1.5	1	1	1
2	22	5	0	2.5	1	1	1
5	29	5	0	3	0	0	1
2	24	5	0	3.5	1	1	1
0	55	5	0	0.5	1	1	1
0	27	4	1	0.75	1	1	1
1	34	3	1	6	1	1	1
2	24	5	0	0.5	1	1	1
3	23	5	0	0.5	1	1	1
2	25	5	0	0.5	1	1	1
2	60	5	0	0.25	1	1	1
3	32	3	1	0.25	1	1	1
3	35	5	0	0.25	1	1	1
3	18	5	0	3.5	2	1	1
5	35	5	0	0.5	1	1	1
5	21	5	0	1.5	1	0	1
2	18	1	1	0.75	1	1	1
5	36	5	0	1	1	0	1
3	29	2	1	4	1	1	1
2	51	5	0	3.5	1	0	1
3	26	5	0	4	1	0	1
3	22	2	1	1	1	1	1
5	20	5	0	2	1	0	1
5	20	5	0	1.5	2	0	1
2	61	2	1	3	1	1	1
2	59	5	0	1	1	0	0
3	22	5	0	1.5	2	0	0
0	55	5	0	1	1	0	0
3	55	1	1	1.25	1	0	0
5	68	5	0	1	1	0	0
4	22	5	0	1	2	0	0
0	52	5	0	2	1	0	0
3	22	5	0	0.5	1	0	0
5	28	5	0	0.5	1	0	0
3	32	5	0	1	2	0	0
0	25	1	1	0.75	1	0	0
2	43	5	0	1	1	0	0
3	24	5	0	2	1	0	0
5	37	5	0	1	1	0	0
2	22	5	0	1.5	1	0	0
2	35	5	0	5	1	0	0
3	19	5	0	1	1	0	0
0	32	5	0	0.75	2	0	0
2	48	5	0	1	1	0	0
0	40	5	0	3	1	0	0
3	30	5	0	1	1	0	0
5	37	5	0	1.5	1	0	0
3	18	5	0	1.5	1	0	0
3	27	5	0	0.75	0	0	0
0	70	5	0	2	0	0	0
1	70	5	0	3	1	0	0
3	45	5	0	2	1	0	0
3	49	5	0	2	1	0	0
3	35	5	0	1	1	0	0
5	20	5	0	1.5	1	0	0
0	47	5	0	2	0	0	0
2	31	5	0	1	1	0	0
3	18	5	0	3	1	0	0
0	65	5	0	1.5	1	0	0
2	32	2	1	1	2	0	0
3	45	5	0	2	1	0	0
3	47	5	0	1.5	1	0	0
3	18	5	0	1	1	0	0
0	40	5	0	2	1	0	0
5	22	5	0	1	1	0	0
3	48	5	0	0.5	0	0	0
3	20	5	0	1	1	0	0
1	80	5	0	2	0	0	0
1	23	5	0	3	1	0	0
1	77	5	0	4	1	0	0
1	64	5	0	0.5	0	0	0
5	22	5	0	2	1	0	0
0	47	5	0	2.5	1	0	0
2	30	5	0	3	1	0	0
5	32	5	0	0.5	1	0	0
2	24	5	0	1.5	1	0	0
1	24	5	0	1.5	1	0	0
1	23	1	1	1.5	2	0	0
1	38	5	0	2	0	0	0
0	65	5	0	0.5	1	0	0
5	48	5	0	2	1	0	0
0	28	5	0	1	1	0	0
3	70	5	0	2.5	1	0	0
1	19	5	0	1	1	0	0
2	30	5	0	1.5	1	0	0
2	55	5	0	2	1	0	0
3	42	5	0	1	1	0	0
0	60	5	0	0.75	1	0	0
0	70	5	0	1.5	0	0	0
3	25	5	0	2	1	0	0
2	46	5	0	2	1	0	0
3	24	5	0	1.5	1	0	0
5	20	5	0	4	1	0	0
3	18	5	0	2	1	0	0
2	25	5	0	2	1	0	0
2	43	5	0	2.5	1	0	0
5	28	5	0	1.5	1	0	0
3	43	5	0	3	1	0	0
3	31	5	0	1	1	0	0
0	55	5	0	2	1	0	0
2	28	5	0	1	1	0	0
0	46	5	0	2	1	0	0
0	80	5	0	1.5	1	0	0
5	28	5	0	1	1	0	0
1	27	5	0	2.5	1	0	0
2	36	5	0	0.75	1	0	0
2	38	5	0	2	1	0	0
3	18	5	0	1	1	0	0
2	31	5	0	1	1	0	0
3	37	5	0	1	1	0	0
1	55	5	0	1.5	1	0	0
3	21	5	0	4	1	0	0
0	25	5	0	3.5	1	0	0
2	35	5	0	1	1	0	0
5	20	5	0	0.5	1	0	0
2	35	5	0	2	1	0	0
3	23	5	0	2	1	0	0
5	30	5	0	2	1	0	0
2	60	5	0	1.75	1	0	0
2	79	5	0	2	1	0	0
2	43	5	0	1	1	0	0
2	25	5	0	1.75	1	0	0
1	55	5	0	1	1	0	0
3	25	5	0	1	1	0	0
2	49	1	1	3	1	0	0
2	19	5	0	1.5	1	0	0
2	29	5	0	1.5	1	0	0
0	57	5	0	3	1	0	0
5	24	5	0	1	1	0	0
2	20	5	0	2.5	1	0	0
3	32	5	0	1	1	0	0
3	59	5	0	1.5	1	0	0
0	58	5	0	2.5	1	0	0
0	45	5	0	4	1	0	0
0	32	5	0	1.5	1	0	0
0	34	5	0	2	1	0	0
3	21	5	0	5	1	0	0
2	27	5	0	3	1	0	0
3	21	5	0	1	1	0	0
0	52	5	0	1.25	1	0	0
3	39	5	0	1	1	0	0
5	21	5	0	1.5	1	0	0
2	38	5	0	3	1	0	0
3	27	5	0	5	1	0	0
0	60	5	0	1	1	0	0
2	32	5	0	3	1	0	0
3	45	5	0	4	1	0	0
3	45	5	0	1	1	0	0
2	31	5	0	2.5	1	0	0
0	36	5	0	4.5	1	1	0
5	24	5	0	1	1	0	0
2	38	5	0	2.5	1	0	0
3	53	5	0	2.5	1	0	0
0	35	5	0	1	1	0	0
0	40	5	0	1.5	1	0	0
5	29	5	0	2	1	0	0
5	19	5	0	1.75	1	0	0
2	41	5	0	1.25	1	0	0
2	34	5	0	1	1	0	0
3	38	5	0	1.5	2	0	0
2	38	5	0	2	1	0	0
3	27	5	0	1	1	0	0
3	30	5	0	0.75	1	0	0
3	18	5	0	1	2	0	0
3	19	5	0	2	1	0	0
3	52	5	0	1	1	0	0
3	25	5	0	1	1	0	0
3	28	5	0	0.5	1	0	0
0	69	5	0	2	1	0	0
3	23	5	0	1	1	0	0
2	42	5	0	1.5	1	1	0
2	35	5	0	1.5	1	0	0
0	63	5	0	2	2	0	0
5	48	5	0	1.5	1	0	0
2	34	5	0	3	1	0	0
3	51	5	0	1	1	0	0
0	31	5	0	1.25	1	0	0
3	26	5	0	0.5	1	0	0
5	43	5	0	1	1	0	0
1	50	5	0	0.5	1	0	0
2	29	5	0	1.5	1	0	0
3	25	5	0	1.75	1	0	0
0	60	5	0	2	1	0	0
3	18	5	0	3	1	0	0
0	70	5	0	1.5	1	0	0
2	33	5	0	2	1	0	0
3	18	5	0	4	1	0	0
5	21	5	0	1	2	0	0
5	19	5	0	1.25	1	0	0
0	61	5	0	3	1	0	0
5	42	5	0	0.5	1	0	0
5	29	5	0	1	1	0	0
5	30	5	0	1	1	0	0
2	19	5	0	1.75	2	0	0
3	28	5	0	0.75	1	0	0
0	40	5	0	2.5	1	0	0
2	35	5	0	2	1	0	0
3	70	5	0	3	1	0	0
0	55	5	0	1	1	0	0
3	27	5	0	2.75	1	0	0
1	55	5	0	2	1	0	0
2	31	5	0	1	1	0	0
0	60	5	0	1	1	0	0
2	28	5	0	1.5	1	0	0
0	20	5	0	1.25	1	0	0
3	40	5	0	2.5	1	0	0
0	27	5	0	3	1	0	0
0	65	5	0	1	1	0	0
2	36	5	0	4	1	0	0
5	20	5	0	1.75	1	0	0
2	44	5	0	3	1	0	0
0	69	5	0	1	1	0	0
0	43	5	0	1.5	1	0	0
2	21	5	0	1.5	1	0	0
0	22	5	0	2	1	1	0
2	30	5	0	1	1	0	0
2	30	5	0	1.25	1	0	0
2	21	5	0	0.75	1	0	0
0	29	5	0	2	1	0	0
3	65	5	0	2	1	0	0
5	43	5	0	2.5	1	0	0
0	60	5	0	1	2	0	0
0	60	5	0	2	1	0	0
3	49	5	0	2	1	0	0
3	25	5	0	1	1	0	0
1	35	5	0	1.5	1	1	0
2	33	5	0	2.25	1	0	0
5	36	5	0	1	1	0	0
5	27	5	0	0.75	1	0	0
3	54	5	0	2	1	0	0
5	19	5	0	1.25	2	0	0
0	45	5	0	2	1	0	0
5	27	5	0	1	1	0	0
0	65	5	0	2	1	0	0
3	31	5	0	2.25	1	0	0
0	45	5	0	1	1	0	0
1	35	5	0	1.5	1	0	0
0	30	3	1	1.5	1	0	0
3	32	5	0	1	2	0	0
0	65	5	0	0.5	1	0	0
0	60	5	0	1.5	1	0	0
3	21	5	0	1	1	0	0
0	50	5	0	1.5	2	0	0
2	59	5	0	0.5	1	0	0
0	35	5	0	2	1	0	0
3	56	5	0	1.75	1	0	0
5	26	5	0	2	1	0	0
3	24	5	0	1.5	1	0	0
5	35	5	0	0.5	1	0	0
3	19	5	0	3	1	0	0
2	47	5	0	2	1	0	0
5	30	5	0	1	1	0	0
5	23	5	0	1	1	0	0
2	48	5	0	1	1	0	0
3	26	5	0	2	1	0	0
2	22	5	0	1	1	0	0
2	25	5	0	15	1	0	0
3	23	5	0	1.5	1	0	0
0	45	5	0	2	1	0	0
0	62	5	0	1	1	0	0
3	28	5	0	1.5	1	0	0
0	53	5	0	3	1	0	0
2	32	5	0	2.75	1	0	0
1	56	5	0	1	1	0	0
0	40	5	0	0.75	1	0	0
3	24	5	0	1	1	0	0
0	28	5	0	2	1	0	0
2	28	5	0	2.5	1	0	0
1	56	5	0	1.5	1	0	0
2	18	5	0	2	1	0	0
1	35	5	0	1.5	1	0	0
0	40	5	0	3	1	0	0
1	47	5	0	1	1	1	0
2	30	5	0	3	1	0	0
3	33	5	0	1.25	1	0	0
5	26	5	0	2	1	0	0
0	60	5	0	1	1	1	0
3	21	5	0	1.5	1	0	0
5	27	5	0	1	1	0	0
2	31	5	0	1	1	0	0
5	32	5	0	0.75	1	0	0
3	65	5	0	3	1	0	0
1	70	5	0	1.5	1	0	0
0	60	5	0	4	1	0	0
3	44	5	0	1	1	0	0
5	27	5	0	1	1	0	0
2	30	5	0	2	1	0	0
5	25	5	0	1.75	1	0	0
0	70	5	0	1.5	1	0	0
5	35	5	0	0.45	1	0	0
0	37	5	0	1	1	0	0
2	22	5	0	1	1	0	0
2	22	5	0	2.5	1	0	0
2	41	5	0	3.5	1	0	0
3	26	5	0	1	1	0	0
0	60	5	0	2.45	1	0	0
5	24	5	0	3	1	0	0
3	40	5	0	2.5	1	0	0
5	35	5	0	2	1	0	0
1	45	5	0	1.5	1	0	0
5	43	5	0	1	1	0	0
3	21	5	0	2	1	0	0
3	21	5	0	1	1	0	0
2	68	5	0	3	1	0	0
3	25	5	0	1	1	0	0
0	23	5	0	2	1	0	0
2	21	5	0	2	1	0	0
2	51	5	0	1.5	1	0	0
5	19	5	0	2	1	0	0
5	24	5	0	1.5	1	0	0
0	60	5	0	3.25	1	0	0
3	21	5	0	1.75	1	0	0
3	47	5	0	3	1	0	0
1	70	5	0	2	1	0	0
3	32	5	0	2.5	1	1	0
3	19	5	0	1	1	0	0
0	45	5	0	1.75	1	0	0
5	50	5	0	1.5	1	0	0
3	30	5	0	1	1	0	0
2	67	5	0	5	2	0	0
0	58	5	0	4	1	0	0
5	46	5	0	1	1	0	0
0	40	5	0	0.75	1	0	0
2	30	5	0	2	1	0	0
3	23	5	0	3	1	0	0
2	45	5	0	1	1	0	0
2	75	5	0	3	1	0	0
0	65	5	0	2.5	1	0	0
0	42	5	0	1	1	0	0
5	21	5	0	3.5	1	0	0
0	60	5	0	1.75	1	0	0
3	42	5	0	2.5	1	0	0
2	70	5	0	1.75	1	0	0
2	18	5	0	2	1	0	0
5	63	5	0	2	1	1	0
2	44	5	0	5	1	0	0
3	33	5	0	3	1	0	0
2	22	5	0	2	1	0	0
3	18	5	0	1	1	1	0
2	32	5	0	5	1	1	0
0	65	5	0	1	1	0	0
2	27	5	0	1.25	1	0	0
3	42	5	0	1	1	0	0
0	50	5	0	2	1	0	0
0	45	5	0	2.25	1	0	0
0	20	5	0	1	1	0	0
5	19	5	0	0.75	1	0	0
3	50	5	0	1	1	0	0
3	23	5	0	1	1	0	0
2	39	5	0	2.5	1	0	0
5	22	5	0	2	1	0	0
3	56	5	0	1.5	1	0	0
0	70	5	0	2	1	0	0
2	68	5	0	2	1	0	0
0	42	5	0	1	1	0	0
5	52	5	0	4	1	0	0
3	28	5	0	2.5	2	0	0
3	60	5	0	2	1	0	0
2	18	5	0	1	1	0	0
3	52	5	0	1.5	1	0	0
3	40	5	0	4	1	0	0
1	70	5	0	1	1	0	0
5	27	5	0	1	1	0	0
2	38	5	0	2.5	1	0	0
5	23	5	0	2	1	0	0
5	25	5	0	1.25	1	0	0
2	35	5	0	1	1	0	0
2	20	5	0	2	1	0	0
2	35	5	0	2.75	1	0	0
3	65	5	0	2.5	1	0	0
3	20	5	0	2	1	0	0
2	50	5	0	0.5	1	0	0
5	24	5	0	1.5	2	0	0
0	31	5	0	2	2	0	0
2	30	5	0	2	1	0	0
2	23	5	0	1.75	1	0	0
2	67	5	0	1.75	1	0	0
0	50	5	0	1	1	0	0
2	47	5	0	1	1	1	0
5	21	5	0	2.25	1	0	0
3	20	5	0	1	1	0	0
2	20	5	0	1	1	0	0
5	26	5	0	1.5	1	0	0
0	66	5	0	2	1	0	0
0	55	5	0	1	1	0	0
2	20	5	0	2.5	1	0	0
0	45	5	0	2.75	1	0	0
2	33	5	0	2	1	0	0
0	67	5	0	4	1	0	0
5	25	5	0	1	1	0	0
0	27	5	0	1	1	0	0
5	26	5	0	3	2	0	0
3	40	5	0	1	2	0	0
0	36	5	0	1	1	0	0
5	67	5	0	1.5	1	0	0
3	40	5	0	1	1	0	0
0	39	5	0	1.5	1	0	0
3	70	5	0	2	1	0	0
1	44	5	0	1	1	0	0
0	25	5	0	1.5	1	0	0
0	54	5	0	2.5	1	0	0
2	24	5	0	2	1	0	0
3	28	5	0	1	1	0	0
0	30	5	0	4	1	0	0
5	24	5	0	1.5	2	0	0
3	18	5	0	2	1	0	0
0	70	5	0	3.5	1	0	0
3	22	5	0	5	2	0	0
1	65	5	0	1.5	1	0	0
3	52	5	0	3	1	0	0
2	45	5	0	2	1	0	0
0	42	5	0	4	1	0	0
3	18	5	0	1	1	0	0
3	18	5	0	2	1	0	0
1	60	5	0	1	1	0	0
0	50	5	0	1.5	1	0	0
2	38	5	0	3.75	1	0	0
2	28	5	0	1.75	1	0	0
0	65	5	0	5	1	0	0
5	65	5	0	3	1	0	0
1	28	5	0	2	1	0	0
3	23	5	0	2	1	0	0
5	48	5	0	0.5	1	0	0
2	37	5	0	2.5	1	0	0
0	35	1	1	3.5	1	0	0
1	25	5	0	2	1	0	0
0	50	5	0	4.5	1	0	0
2	50	5	0	1	1	1	0
3	19	5	0	3	1	0	0
0	18	5	0	1.5	1	0	0
1	60	5	0	2	2	0	0
2	35	5	0	3	1	0	0
2	30	5	0	1	1	0	0
3	18	5	0	1	1	0	0
2	48	5	0	1.5	1	0	0
5	48	5	0	0.5	1	0	0
0	57	5	0	1	2	0	0
2	35	5	0	2	1	0	0
3	20	5	0	1.75	1	0	0
0	70	5	0	3	1	0	0
2	27	5	0	2	1	0	0
0	65	5	0	3.5	1	0	0
0	27	5	0	2	1	0	0
2	23	5	0	1	1	0	0
5	50	5	0	1	1	0	0
2	43	5	0	2.5	2	0	0
3	43	5	0	1	1	0	0
1	57	5	0	2	1	0	0
3	53	5	0	1	1	0	0
5	20	5	0	1.5	1	0	0
0	62	5	0	1.5	1	0	0
5	32	5	0	1.5	1	0	0
3	27	5	0	1	1	0	0
1	75	5	0	1.5	1	0	0
0	30	5	0	2	1	0	0
3	30	5	0	2	2	0	0
5	22	5	0	1	1	0	0
5	48	5	0	1	1	1	0
3	26	5	0	1.5	1	0	0
3	19	5	0	2	1	0	0
3	35	5	0	2.5	1	0	0
3	29	5	0	1.5	1	0	0
5	22	5	0	1	1	0	0
5	47	5	0	1	1	0	0
0	50	5	0	1	1	0	0
5	22	5	0	1.25	1	1	0
0	43	5	0	1.5	1	0	0
0	42	5	0	1.5	1	0	0
1	26	5	0	2	1	0	0
2	32	5	0	4	1	0	0
3	24	5	0	1	1	0	0
5	19	5	0	1	1	0	0
3	27	5	0	1.75	2	0	0
0	70	5	0	3.5	1	0	0
5	24	5	0	3	1	0	0
0	25	5	0	1	1	0	0
0	55	5	0	1	1	0	0
2	29	5	0	1.25	1	0	0
2	30	5	0	2	1	0	0
5	18	5	0	2.5	1	0	0
0	58	5	0	1	1	0	0
1	55	5	0	2	1	0	0
2	25	5	0	3.5	2	0	0
0	31	5	0	2	1	0	0
2	31	5	0	1.5	1	0	0
1	27	5	0	2	2	0	0
2	23	5	0	4	1	0	0
0	70	5	0	2	1	0	0
1	65	5	0	1	1	0	0
3	22	5	0	2	1	0	0
2	32	5	0	2	1	0	0
5	25	5	0	3	1	0	0
5	53	5	0	1.5	1	0	0
5	22	5	0	1.5	1	0	0
2	50	5	0	1	1	0	0
2	75	5	0	2	1	0	0
3	29	5	0	1	1	0	0
2	19	5	0	2	1	1	0
5	25	5	0	1.5	1	0	0
2	24	5	0	1	1	0	0
0	42	5	0	1	1	0	0
5	20	5	0	4	1	0	0
0	80	5	0	1.75	1	0	0
3	30	5	0	3	1	0	0
2	55	5	0	3.5	1	0	0
1	60	5	0	4	1	0	0
0	60	5	0	1	1	0	0
0	55	5	0	2	1	0	0
3	48	5	0	4	1	0	0
3	32	5	0	1	1	0	0
3	27	5	0	2.5	1	0	0
0	60	5	0	1	1	0	0
5	21	5	0	1	1	0	0
5	23	5	0	4	1	0	0
3	19	5	0	3.5	1	0	0
3	38	5	0	1	1	0	0
2	40	5	0	1.25	1	0	0
0	35	5	0	2	1	0	0
0	60	5	0	1	1	0	0
0	68	5	0	1	1	0	0
3	25	5	0	5	1	0	0
3	19	5	0	1	1	0	0
3	60	5	0	2	1	0	0
2	23	5	0	0.5	1	1	0
3	19	5	0	1	1	0	0
3	55	5	0	0.5	1	0	0
5	40	5	0	1	2	0	0
5	23	5	0	2	1	0	0
0	40	5	0	5	1	0	0
3	28	5	0	1	1	0	0
3	53	5	0	1	1	0	0
3	38	5	0	2	1	0	0
0	22	5	0	5	1	0	0
5	48	5	0	3	1	0	0
0	19	5	0	1	1	0	0
0	59	5	0	2	1	0	0
5	35	5	0	0.5	1	0	0
2	40	5	0	2.5	1	0	0
3	20	5	0	1.5	1	0	0
0	28	5	0	4	1	0	0
3	32	5	0	3.5	1	0	0
2	24	5	0	2	1	0	0
3	19	5	0	1	1	0	0
3	22	5	0	0.5	2	0	0
0	50	5	0	1	1	0	0
5	47	5	0	2	1	0	0
3	42	5	0	0.5	1	0	0
3	25	5	0	1	1	0	0
2	26	5	0	1.5	1	0	0
0	65	5	0	2.5	1	0	0
5	25	5	0	2	1	0	0
3	19	5	0	1	2	0	0
3	36	5	0	1	1	0	0
3	32	5	0	1	1	0	0
2	75	5	0	0.75	1	0	0
2	19	5	0	5	2	0	0
3	29	5	0	1	1	0	0
3	38	5	0	1	0	0	0
2	24	5	0	2.5	1	0	0
5	26	5	0	1	1	0	0
0	75	5	0	1.75	1	0	0
5	57	5	0	5	1	0	0
2	40	5	0	1	2	0	0
2	29	5	0	1	1	0	0
0	60	5	0	2	1	0	0
0	65	5	0	4	1	0	0
2	37	5	0	2.5	1	0	0
5	19	5	0	2.75	1	0	0
0	64	5	0	1.5	0	0	0
1	65	5	0	2	1	0	0
0	60	5	0	5	1	0	0
0	66	5	0	3.5	1	0	0
3	21	5	0	3	2	1	0
5	47	5	0	1	1	0	0
0	62	5	0	4	1	0	0
2	45	5	0	1	1	0	0
1	70	5	0	1.25	1	0	0
2	37	5	0	2.5	1	0	0
2	43	5	0	3	1	0	0
3	55	5	0	0.5	1	0	0
0	35	5	0	1	1	0	0
2	22	5	0	0.75	1	0	0
5	36	5	0	1	2	0	0
3	19	5	0	1	1	0	0
2	60	5	0	1.5	1	0	0
3	31	5	0	2	1	0	0
2	19	5	0	2	1	0	0
2	19	5	0	1	1	0	0
1	65	5	0	3	1	0	0
2	24	5	0	1.75	1	0	0
2	60	5	0	3	1	0	0
2	65	5	0	1	1	0	0
3	18	5	0	3	1	0	0
3	20	5	0	1	1	0	0
5	22	5	0	1.5	1	0	0
1	65	5	0	1	2	0	0
2	31	5	0	1	1	0	0
5	20	5	0	0.5	1	0	0
2	23	5	0	3	1	0	0
3	29	5	0	2	1	0	0
3	40	5	0	2	2	0	0
5	60	5	0	3.5	1	0	0
0	55	5	0	2	1	0	0
5	59	5	0	0.5	0	0	0
5	25	5	0	0.5	1	1	0
2	52	5	0	5	1	0	0
2	31	5	0	1	0	0	0
3	19	5	0	2	1	0	0
1	70	5	0	4	1	0	0
3	28	5	0	1	1	0	0
2	51	5	0	3	2	0	0
2	25	5	0	1	1	0	0
0	25	5	0	2.25	1	0	0
5	31	5	0	1.25	1	0	0
3	27	5	0	1	1	0	0
1	30	5	0	1	1	0	0
5	31	5	0	1	0	0	0
5	22	5	0	1	1	0	0
2	31	5	0	2	1	0	0
2	18	5	0	0.5	1	0	0
3	25	5	0	0.25	0	0	0
3	49	5	0	1	1	0	0
2	37	5	0	1	1	0	0
2	32	5	0	3.5	1	0	0
2	32	5	0	1	1	0	0
5	26	5	0	0.5	1	0	0
5	29	5	0	0.5	1	1	0
2	33	5	0	1.25	1	0	0
5	58	5	0	1	1	0	0
2	40	5	0	4	1	0	0
3	19	5	0	3	1	0	0
2	40	5	0	0.25	1	0	0
5	37	5	0	5	1	0	0
0	58	1	1	8	1	0	0
0	47	5	0	3	1	0	0
5	27	5	0	1.5	2	0	0
5	23	5	0	2	1	0	0
0	40	5	0	1.5	1	0	0
3	27	5	0	1.5	1	0	0
0	75	5	0	1	1	0	0
0	60	5	0	1	1	0	0
0	69	5	0	2.5	1	0	0
1	50	5	0	2	1	0	0
0	46	5	0	7	1	0	0
5	29	5	0	3.5	1	0	0
5	36	5	0	1.25	1	0	0
3	30	5	0	1	1	0	0
2	26	5	0	1.5	1	0	0
0	20	5	0	1.5	1	0	0
2	50	5	0	4.5	1	0	0
3	26	5	0	2.5	1	0	0
2	35	5	0	1	1	0	0
2	25	5	0	1	2	0	0
3	26	5	0	2.5	1	0	0
3	32	5	0	2	1	0	0
0	57	5	0	4	1	0	0
0	70	5	0	1.25	2	0	0
0	80	5	0	0.1	1	0	0
2	20	5	0	4	1	0	0
3	18	5	0	2	1	0	0
0	40	5	0	3.5	1	0	0
0	45	5	0	2	1	0	0
3	67	5	0	1.75	1	0	0
5	20	5	0	2	1	0	0
5	18	5	0	1	1	0	0
2	24	5	0	1	1	1	0
2	45	5	0	1	1	0	0
0	33	5	0	2.5	1	0	0
3	26	5	0	0.5	1	0	0
3	34	5	0	2	1	0	0
0	64	5	0	3.25	1	0	0
5	19	5	0	1	1	0	0
5	25	5	0	1.5	1	0	0
3	23	5	0	2	1	0	0
2	28	5	0	1.25	1	0	0
2	28	5	0	2	2	0	0
3	19	5	0	1.5	2	0	0
0	49	5	0	2	1	0	0
2	21	5	0	5	1	0	0
3	20	5	0	1	1	0	0
3	28	5	0	1	1	0	0
1	35	5	0	4	1	0	0
2	32	5	0	2	1	0	0
0	52	5	0	1	1	0	0
5	27	5	0	1	1	0	0
3	21	5	0	3.5	1	0	0
3	19	5	0	2	2	0	0
2	25	5	0	2.5	1	0	0
5	21	5	0	2	1	0	0
2	24	5	0	1.5	1	0	0
5	34	5	0	4	1	0	0
3	32	5	0	1.5	1	0	0
2	29	5	0	0.5	1	0	0
0	45	5	0	1.5	1	0	0
5	23	5	0	5	1	0	0
1	67	5	0	1	1	0	0
3	18	5	0	2	1	0	0
2	26	5	0	1	1	0	0
5	56	5	0	2	1	0	0
2	29	5	0	1	1	0	0
3	32	5	0	0.5	1	0	0
0	28	5	0	2.5	1	0	0
3	18	5	0	1	1	0	0
3	39	1	1	3	1	0	0
2	21	5	0	1	1	1	0
2	21	1	1	1	1	0	0
0	54	5	0	1.5	1	0	0
2	28	1	1	0.75	0	0	0
3	27	5	0	1.5	1	0	0
2	58	5	0	3	1	0	0
0	55	5	0	2	1	0	0
2	28	5	0	1.5	1	0	0
3	25	5	0	2	1	0	0
2	46	5	0	2	1	0	0
5	22	5	0	4	1	0	0
3	36	5	0	1.25	1	0	0
5	30	5	0	0.5	1	0	0
3	56	5	0	0.5	0	0	0
3	56	5	0	3.5	1	0	0
0	76	2	1	2	1	0	0
5	72	5	0	1	1	0	0
2	37	5	0	1.75	1	0	0
2	30	5	0	5	1	0	0
5	44	5	0	2	1	0	0
2	23	5	0	2	1	0	0
5	21	5	0	1	0	0	0
2	42	5	0	1	1	0	0
3	25	5	0	1	1	0	0
2	38	5	0	1.5	0	0	0
1	49	5	0	4	1	0	0
0	57	1	1	3	1	0	0
5	60	5	0	1	1	0	0
1	20	5	0	2	1	0	0
3	47	5	0	3	1	0	0
2	52	5	0	1.5	1	0	0
0	55	5	0	2.5	1	0	0
0	19	5	0	2	1	0	0
0	55	5	0	2.5	0	1	0
1	73	5	0	2	1	0	0
3	28	5	0	2	1	0	0
5	28	5	0	1.5	1	0	0
0	51	5	0	5	1	0	0
0	40	5	0	2	1	0	0
2	38	5	0	1.5	1	0	0
2	63	5	0	4.5	1	0	0
1	23	5	0	1	1	0	0
2	24	5	0	1	1	0	0
0	65	5	0	1	1	0	0
3	22	5	0	2	1	0	0
0	26	5	0	2.5	2	0	0
3	30	5	0	1	1	0	0
3	46	5	0	2.5	1	0	0
0	52	5	0	1.75	1	0	0
5	27	5	0	0.5	1	0	0
5	28	5	0	1.5	1	0	0
2	19	5	0	2.5	1	0	0
3	18	5	0	1	1	0	0
3	74	5	0	0.5	1	0	0
3	24	5	0	4	1	0	0
3	31	5	0	2.5	1	0	0
2	69	5	0	2	1	0	0
1	20	5	0	4	2	0	0
5	41	5	0	1	1	0	0
3	18	5	0	2	2	0	0
2	65	5	0	5	1	0	0
2	47	5	0	3.5	1	0	0
3	27	5	0	1.5	1	0	0
0	60	5	0	1	1	0	0
1	50	5	0	1.5	2	0	0
3	19	5	0	1	1	0	0
2	28	5	0	1.75	1	0	0
3	39	5	0	2	1	0	0
2	53	5	0	0.5	1	0	0
3	40	5	0	1	1	0	0
5	62	5	0	1	1	0	0
1	54	5	0	0.5	1	0	0
2	37	5	0	3.5	1	0	0
2	45	5	0	1	1	0	0
0	68	5	0	1.5	2	0	0
2	52	5	0	0.45	1	0	0
0	55	5	0	1.5	2	0	0
3	27	5	0	1.5	1	0	0
0	53	5	0	4	1	0	0
3	29	5	0	2	1	0	0
3	24	5	0	1.5	1	0	0
5	40	5	0	1	1	1	0
2	53	5	0	6	1	0	0
2	46	5	0	1	1	0	0
2	58	2	1	2.5	1	0	0
5	62	5	0	5	1	0	0
1	70	5	0	0.5	1	0	0
5	22	5	0	2	1	0	0
5	23	5	0	2.25	1	0	0
3	29	5	0	1	1	0	0
2	20	5	0	2	2	0	0
2	22	5	0	1	1	0	0
0	46	5	0	4	1	0	0
0	60	5	0	1.5	2	0	0
3	18	5	0	2	1	0	0
2	35	2	1	4	1	0	0
3	21	5	0	1	1	0	0
0	40	5	0	4	1	0	0
3	45	5	0	1	1	0	0
0	45	5	0	3.5	1	0	0
2	40	5	0	1.5	1	0	0
3	25	5	0	2	1	0	0
3	27	5	0	2	1	0	0
3	19	5	0	1	1	0	0
5	26	5	0	2	1	0	0
5	23	5	0	1.5	1	0	0
3	26	5	0	2	1	0	0
5	21	5	0	2	1	0	0
5	23	5	0	1	1	0	0
3	25	5	0	2	1	0	0
0	70	3	1	4	1	1	0
0	76	5	0	2	1	0	0
3	47	5	0	2.5	1	1	0
3	54	5	0	3	1	0	0
5	25	5	0	1	1	0	0
0	65	5	0	2	2	0	0
3	27	5	0	1	1	0	0
5	22	5	0	6	1	0	0
3	51	5	0	0.5	1	0	0
3	25	5	0	1	1	0	0
5	19	5	0	5.5	1	0	0
0	70	5	0	2	1	0	0
2	25	5	0	2	1	0	0
3	46	5	0	1.5	1	0	0
3	40	5	0	1	1	0	0
3	43	5	0	6	2	0	0
2	33	5	0	1.5	1	0	0
0	50	2	1	5	1	0	0
5	44	5	0	3.5	1	0	0
2	28	5	0	1	1	0	0
1	50	5	0	2	1	0	0
2	28	5	0	4	1	0	0
5	30	5	0	3	1	0	0
2	21	5	0	1.5	1	0	0
0	50	3	1	3	1	0	0
3	56	5	0	0.5	1	0	0
3	21	5	0	2.5	1	0	0
3	20	5	0	2	1	0	0
3	28	5	0	1.75	1	0	0
3	28	5	0	2	1	0	0
0	27	5	0	1	1	0	0
3	28	5	0	2.5	1	0	0
2	18	5	0	1	1	0	0
0	72	5	0	2	1	0	0
0	35	5	0	2	1	0	0
0	60	5	0	1.5	1	0	0
3	33	5	0	2	1	0	0
3	21	5	0	1	1	0	0
2	29	5	0	2	1	0	0
2	61	5	0	1.5	1	0	0
5	36	5	0	3	1	0	0
5	53	5	0	1	1	0	0
2	25	5	0	2.5	2	0	0
2	21	5	0	1	1	0	0
0	75	5	0	2	1	0	0
3	27	5	0	1.5	1	0	0
3	46	5	0	1	1	0	0
2	34	5	0	4	1	0	0
2	40	5	0	1.25	1	0	0
5	19	5	0	2	1	0	0
5	23	5	0	4	1	0	0
2	25	5	0	1.25	1	0	0
2	38	5	0	0.5	1	0	0
0	24	5	0	4	1	0	0
5	36	5	0	2	1	1	0
2	32	5	0	3	1	0	0
3	39	5	0	1	1	0	0
2	58	5	0	1.5	2	0	0
3	38	5	0	5	1	0	0
2	53	5	0	0.5	1	0	0
0	70	5	0	1.5	1	0	0
3	28	5	0	2	1	1	1
3	38	5	0	3	1	0	1
2	27	5	0	5	1	0	1
2	26	4	1	3	1	0	1
3	41	1	1	2	1	1	1
5	37	5	0	1	1	0	0
3	20	5	0	2	1	0	0
0	70	5	0	3	1	0	0
2	30	5	0	1	1	0	0
3	47	5	0	2	1	0	0
3	18	5	0	4	1	0	0
3	54	5	0	5	1	0	0
5	25	5	0	1	1	0	0
0	55	5	0	2	1	0	0
2	43	5	0	2	1	0	0
